# Supplementary material for: Data for the characterization of the HSP70 family during osmotic stress in banana, a non-model crop
Source: Data Brief. 2015 Feb 13;3:78–84. doi: 10.1016/j.dib.2015.01.008 (PMC4510055; doi:10.1016/j.dib.2015.01.008)
Supplement: Supplementary file 1 — Supplementary Data [file mmc1.zip]

Archive with 4 entries (4 files):
- Supplementary file 1.xlsx
- Supplementary file 2.xlsx
- Supplementary file 3.pdf
- Supplementary file 4.txt
