# Supplementary material for: Data for the characterization of the HSP70 family during osmotic stress in banana, a non-model crop
Source: Data Brief. 2015 Feb 13;3:78–84. doi: 10.1016/j.dib.2015.01.008 (PMC4510055; doi:10.1016/j.dib.2015.01.008)
Supplement: Supplementary file 1 — Supplementary Data [file mmc1.zip › Supplementary file 1.xlsx]

## Sheet: spot 1
Protein accession	Protein score	emPAI score	Protein coverage	Peptide count	Peptide sequence	Precursor mass	Precursor charge	Variable modifications	Max peptide score
GSMUA_Achr5T04580_001	177	0.25	10.2	7	ATAGDTHLGGEDFDNR	559.249	3		7.81
					CMDPVEK	447.688	2	Oxidation (M)	1.86
						439.691	2		20.95
					DAVVTVPAYFNDSQR	841.412	2		34.73
					ITITNDK	402.727	2		16.33
					KCMDPVEK	511.736	2	Oxidation (M)	8.7
					NTTIPTKK	451.769	2		17.09
					TTPSYVAFTDTER	744.355	2		65.29
						496.572	3		72.57
GSMUA_Achr7T15160_001	726	0.88	31	17	ATAGDTHLGGEDFDNR	559.249	3		7.81
					CMEPVEK	454.696	2	Oxidation (M)	20.7
					DAGVIAGLNVMR	616.327	2	Oxidation (M)	24.93
					DISGNPR	379.693	2		16.3
					ELESICNPIIAK	693.869	2		51.16
					FSDSSVQSDIK	606.791	2		31.17
					IINEPTAAAIAYGLDK	830.452	2		95.64
					IINEPTAAAIAYGLDKK	596.67	3		50.84
					ITITNDK	402.727	2		16.33
					MYQGAGADMAGGMDDDAPPAGGSGAGPK	867.351	3	3 Oxidation (M)	64.91
					NALENYAYNMR	687.809	2	Oxidation (M)	5.65
					NAVVTVPAYFNDSQR	840.921	2		68.35
						560.95	3		29.29
					NQVAMNPINTVFDAK	839.417	2	Oxidation (M)	100.71
						559.948	3	Oxidation (M)	49.02
					NTINDDKIASK	406.882	3		47.83
					NTTIPTKK	451.769	2		17.09
					TTPSYVAFTDSER	737.347	2		69.35
					VEIIANDQGNR	614.818	2		37.81
GSMUA_Achr8T20830_001	901	1.15	33.8	19	ATAGDTHLGGEDFDNR	559.249	3		7.81
					CMDPVEK	447.688	2	Oxidation (M)	1.86
						439.691	2		20.95
					DAGVISGLNVMR	624.325	2	Oxidation (M)	50.15
						616.327	2		12.21
					DISGNPR	379.693	2		16.3
					ELESICNPIIAK	693.869	2		51.16
					FTDASVQSDIK	605.802	2		56.23
					IINEPTAAAIAYGLDK	830.452	2		95.64
					IINEPTAAAIAYGLDKK	596.67	3		50.84
					ITITNDK	402.727	2		16.33
					KCMDPVEK	511.736	2	Oxidation (M)	8.7
					MYQGAGADMGGGMDDDAPSAGASGAGPK	864.009	3	3 Oxidation (M)	85.12
					NALENYSYNMR	695.807	2	Oxidation (M)	53.38
						464.208	3	Oxidation (M)	6.82
					NAVVTVPAYFNDSQR	840.921	2		68.35
						560.95	3		29.29
					NQVAMNPINTVFDAK	839.417	2	Oxidation (M)	100.71
						559.948	3	Oxidation (M)	49.02
					NTTIPTKK	451.769	2		17.09
					QFSAEEISSMVLMK	816.387	2	2 Oxidation (M)	11.73
						544.594	3	2 Oxidation (M)	19.44
					SSVDDVVLVGGSTR	695.863	2		73.36
						464.244	3		23.17
					TTPSYVAFTDTER	744.355	2		65.29
						496.572	3		72.57
					VEIIANDQGNR	614.818	2		37.81
GSMUA_Achr9T03960_001	649	0.65	26.6	17	ATAGDTHLGGEDFDNR	559.249	3		7.81
					CMEPVEK	454.696	2	Oxidation (M)	20.7
					DAGVIAGLNVMR	616.327	2	Oxidation (M)	24.93
					DISGNPR	379.693	2		16.3
					EEIENMVQEAEK	732.83	2	Oxidation (M)	15.02
					EIAEAYLGSTVK	640.841	2		37
					ELESICNPIIAK	693.869	2		51.16
					FSDASVQSDIK	598.794	2		54.91
					IINEPTAAAIAYGLDK	830.452	2		95.64
					IINEPTAAAIAYGLDKK	596.67	3		50.84
					ITITNDK	402.727	2		16.33
					NALENYAYNMR	687.809	2	Oxidation (M)	5.65
					NAVVTVPAYFNDSQR	840.921	2		68.35
						560.95	3		29.29
					NQVAMNPTNTVFDAK	833.399	2	Oxidation (M)	68.56
					NTTIPTKK	451.769	2		17.09
					TTPSYVGFTDTER	737.347	2		61.79
					VEIIANDQGNR	614.818	2		37.81
KMMuB_chr10_G28483	581	0.72	29.5	16	ATAGDTHLGGEDFDNR	559.249	3		7.81
					CMEPVEK	454.696	2	Oxidation (M)	20.7
					DAGVIAGLNVMR	616.327	2	Oxidation (M)	24.93
					DISGNPR	379.693	2		16.3
					EEIENMVQEAEK	732.83	2	Oxidation (M)	15.02
					ELESICNPIIAK	693.869	2		51.16
					IINEPTAAAIAYGLDK	830.452	2		95.64
					IINEPTAAAIAYGLDKK	596.67	3		50.84
					ITITNDK	402.727	2		16.33
					MYQGAGADMAGGMDDDVPSAGGSGAGPK	868.025	3	2 Oxidation (M)	5.66
						873.352	3	3 Oxidation (M)	13.29
					NALENYAYNMR	687.809	2	Oxidation (M)	5.65
					NAVVTVPAYFNDSQR	840.921	2		68.35
						560.95	3		29.29
					NQVAMNPTNTVFDAK	833.399	2	Oxidation (M)	68.56
					NTTIPTKK	451.769	2		17.09
					TTPSYVAFTDTER	744.355	2		65.29
						496.572	3		72.57
					VEIIANDQGNR	614.818	2		37.81
KMMuB_chr5_G12064	177	0.25	10.3	7	ATAGDTHLGGEDFDNR	559.249	3		7.81
					CMDPVEK	447.688	2	Oxidation (M)	1.86
						439.691	2		20.95
					DAVVTVPAYFNDSQR	841.412	2		34.73
					ITITNDK	402.727	2		16.33
					KCMDPVEK	511.736	2	Oxidation (M)	8.7
					NTTIPTKK	451.769	2		17.09
					TTPSYVAFTDTER	744.355	2		65.29
						496.572	3		72.57
KMMuB_chr8_G23861	929	1.45	34.6	20	ATAGDTHLGGEDFDNR	559.249	3		7.81
					CMDPVEK	447.688	2	Oxidation (M)	1.86
						439.691	2		20.95
					DAGVISGLNVMR	624.325	2	Oxidation (M)	50.15
						616.327	2		12.21
					DISGNPR	379.693	2		16.3
					ELESICNPIIAK	693.869	2		51.16
					FTDASVQSDIK	605.802	2		56.23
					IINEPTAAAIAYGLDK	830.452	2		95.64
					IINEPTAAAIAYGLDKK	596.67	3		50.84
					ITITNDK	402.727	2		16.33
					KCMDPVEK	511.736	2	Oxidation (M)	8.7
					MYQGAGADMGGEMDDDAPSAGASGAGPK	1331.52	2	3 Oxidation (M)	72.91
						882.684	3	2 Oxidation (M)	57.98
						888.019	3	3 Oxidation (M)	80.05
					MYQGAGADMGGEMDDDAPSAGASGAGPKIEEVD	1083.1	3	3 Oxidation (M)	33.08
						812.58	4	3 Oxidation (M)	3.67
					NALENYSYNMR	695.807	2	Oxidation (M)	53.38
						464.208	3	Oxidation (M)	6.82
					NAVVTVPAYFNDSQR	840.921	2		68.35
						560.95	3		29.29
					NQVAMNPINTVFDAK	839.417	2	Oxidation (M)	100.71
						559.948	3	Oxidation (M)	49.02
					NTTIPTKK	451.769	2		17.09
					QFSAEEISSMVLMK	816.387	2	2 Oxidation (M)	11.73
						544.594	3	2 Oxidation (M)	19.44
					SSVDDVVLVGGSTR	695.863	2		73.36
						464.244	3		23.17
					TTPSYVAFTDTER	744.355	2		65.29
						496.572	3		72.57
					VEIIANDQGNR	614.818	2		37.81
KMMuB_chr9_G25413	649	0.65	26.8	17	ATAGDTHLGGEDFDNR	559.249	3		7.81
					CMEPVEK	454.696	2	Oxidation (M)	20.7
					DAGVIAGLNVMR	616.327	2	Oxidation (M)	24.93
					DISGNPR	379.693	2		16.3
					EEIENMVQEAEK	732.83	2	Oxidation (M)	15.02
					EIAEAYLGSTVK	640.841	2		37
					ELESICNPIIAK	693.869	2		51.16
					FSDASVQSDIK	598.794	2		54.91
					IINEPTAAAIAYGLDK	830.452	2		95.64
					IINEPTAAAIAYGLDKK	596.67	3		50.84
					ITITNDK	402.727	2		16.33
					NALENYAYNMR	687.809	2	Oxidation (M)	5.65
					NAVVTVPAYFNDSQR	840.921	2		68.35
						560.95	3		29.29
					NQVAMNPTNTVFDAK	833.399	2	Oxidation (M)	68.56
					NTTIPTKK	451.769	2		17.09
					TTPSYVGFTDTER	737.347	2		61.79
					VEIIANDQGNR	614.818	2		37.81

## Sheet: spot 2
Protein accession	Protein score	emPAI score	Protein coverage	Peptide count	Peptide sequence	Precursor mass	Precursor charge	Variable modifications	Max peptide score
GSMUA_Achr10T00900_001	852	1.35	34	19	ATAGDTHLGGEDFDNR	559.249	3		26.79
					CMEPVEK	454.696	2	Oxidation (M)	16.74
					DAGVIAGLNVMR	616.327	2	Oxidation (M)	41.58
					DISGNPR	379.693	2		23.09
					DNNLLGK	387.211	2		20.7
					EEIENMVQEAEK	732.83	2	Oxidation (M)	21.34
					EIAEAYLGSTIK	647.848	2		31.18
					ELESICNPIIAK	693.869	2		57.74
					IINEPTAAAIAYGLDK	830.452	2		90.92
						553.97	3		69.3
					ITITNDK	402.726	2		43.38
					MYQGAGADMAGEMDDDVPAAGGSGAGPK	892.028	3	3 Oxidation (M)	67.73
					NALENYAYNMR	687.809	2	Oxidation (M)	55.16
						458.875	3	Oxidation (M)	27.24
					NAVVTVPAYFNDSQR	560.95	3		41.33
					NQVAMNPTNTVFDAK	833.399	2	Oxidation (M)	85
					NTTIPTK	387.721	2		13.64
					NTTIPTKK	451.769	2		23.76
					TTPSYVAFTDTER	744.355	2		80.71
						496.572	3		35.13
					VEIIANDQGNR	614.818	2		60.98
						410.214	3		37.83
					YSDASVQSDIK	606.791	2		51.32
						404.863	3		10.6
GSMUA_Achr5T04580_001	273	0.37	11.7	8	ATAGDTHLGGEDFDNR	559.249	3		26.79
					DAVVTVPAYFNDSQR	841.413	2		64.2
					DNNLLGK	387.211	2		20.7
					FELTGIPPAPR	599.335	2		0.74
					ITITNDK	402.726	2		43.38
					NTTIPTK	387.721	2		13.64
					NTTIPTKK	451.769	2		23.76
					TTPSYVAFTDTER	744.355	2		80.71
						496.572	3		35.13
GSMUA_Achr7T15160_001	1020	1.94	35	20	ATAGDTHLGGEDFDNR	559.249	3		26.79
					CMEPVEK	454.696	2	Oxidation (M)	16.74
					DAGVIAGLNVMR	616.327	2	Oxidation (M)	41.58
					DISGNPR	379.693	2		23.09
					DNNLLGK	387.211	2		20.7
					EIAEAYLGSVVK	639.851	2		53.11
					ELESICNPIIAK	693.869	2		57.74
					FSDSSVQSDIK	606.792	2		73.88
						404.863	3		13.41
					IINEPTAAAIAYGLDK	830.452	2		90.92
						553.97	3		69.3
					ITITNDK	402.726	2		43.38
					LSKEEIEK	488.272	2		23.99
					MYQGAGADMAGGMDDDAPPAGGSGAGPK	1300.52	2	3 Oxidation (M)	115.89
						862.018	3	2 Oxidation (M)	50.62
						867.351	3	3 Oxidation (M)	75.51
						851.349	3		32.59
					NALENYAYNMR	687.809	2	Oxidation (M)	55.16
						458.875	3	Oxidation (M)	27.24
					NAVVTVPAYFNDSQR	560.95	3		41.33
					NQVAMNPINTVFDAK	839.418	2	Oxidation (M)	94.52
						559.948	3	Oxidation (M)	58.58
					NTINDDKIASK	406.882	3		57.13
					NTTIPTK	387.721	2		13.64
					NTTIPTKK	451.769	2		23.76
					TTPSYVAFTDSER	737.347	2		86.59
						491.9	3		68.4
					VEIIANDQGNR	614.818	2		60.98
						410.214	3		37.83
GSMUA_Achr8T20830_001	843	1.35	31.5	17	ATAGDTHLGGEDFDNR	559.249	3		26.79
					DAGVISGLNVMR	624.325	2	Oxidation (M)	43.8
						616.327	2		15.29
					DISGNPR	379.693	2		23.09
					DNNLLGK	387.211	2		20.7
					EIAEAYLGSVVK	639.851	2		53.11
					ELESICNPIIAK	693.869	2		57.74
					IINEPTAAAIAYGLDK	830.452	2		90.92
						553.97	3		69.3
					ITITNDK	402.726	2		43.38
					MYQGAGADMGGGMDDDAPSAGASGAGPK	858.679	3	2 Oxidation (M)	1.28
						864.011	3	3 Oxidation (M)	87.27
					NALENYSYNMR	695.807	2	Oxidation (M)	24.81
						687.809	2		15.44
						458.875	3		5.17
					NAVVTVPAYFNDSQR	560.95	3		41.33
					NQVAMNPINTVFDAK	839.418	2	Oxidation (M)	94.52
						559.948	3	Oxidation (M)	58.58
					NTTIPTK	387.721	2		13.64
					NTTIPTKK	451.769	2		23.76
					SSVDDVVLVGGSTR	695.863	2		57.01
						464.245	3		8.57
					TTPSYVAFTDTER	744.355	2		80.71
						496.572	3		35.13
					VEIIANDQGNR	614.818	2		60.98
						410.214	3		37.83
KMMuB_chr3_G07942	369	0.36	14.1	8	EAEEFAEEDK	598.751	2		44.1
					IINEPTAAAIAYGLDK	830.452	2		90.92
						553.97	3		69.3
					ITITNEK	409.734	2		54.01
					LSQEEIER	502.257	2		56.77
					NQIDEIVLVGGSTR	750.906	2		49.36
					NQLETYVYNMK	709.835	2	Oxidation (M)	2.4
					NTVIPTK	386.732	2		11.69
					SGGAPGGGSDVGDDDDAHDEL	971.881	2		59.76
KMMuB_chr5_G12064	273	0.37	11.8	8	ATAGDTHLGGEDFDNR	559.249	3		26.79
					DAVVTVPAYFNDSQR	841.413	2		64.2
					DNNLLGK	387.211	2		20.7
					FELTGIPPAPR	599.335	2		0.74
					ITITNDK	402.726	2		43.38
					NTTIPTK	387.721	2		13.64
					NTTIPTKK	451.769	2		23.76
					TTPSYVAFTDTER	744.355	2		80.71
						496.572	3		35.13
KMMuB_chr8_G23861	778	1.45	29.6	16	ATAGDTHLGGEDFDNR	559.249	3		26.79
					DAGVISGLNVMR	624.325	2	Oxidation (M)	43.8
						616.327	2		15.29
					DISGNPR	379.693	2		23.09
					DNNLLGK	387.211	2		20.7
					ELESICNPIIAK	693.869	2		57.74
					IINEPTAAAIAYGLDK	830.452	2		90.92
						553.97	3		69.3
					ITITNDK	402.726	2		43.38
					MYQGAGADMGGEMDDDAPSAGASGAGPK	1331.52	2	3 Oxidation (M)	75.99
						882.685	3	2 Oxidation (M)	31.55
						888.017	3	3 Oxidation (M)	65.03
					NALENYSYNMR	695.807	2	Oxidation (M)	24.81
						687.809	2		15.44
						458.875	3		5.17
					NAVVTVPAYFNDSQR	560.95	3		41.33
					NQVAMNPINTVFDAK	839.418	2	Oxidation (M)	94.52
						559.948	3	Oxidation (M)	58.58
					NTTIPTK	387.721	2		13.64
					NTTIPTKK	451.769	2		23.76
					SSVDDVVLVGGSTR	695.863	2		57.01
						464.245	3		8.57
					TTPSYVAFTDTER	744.355	2		80.71
						496.572	3		35.13
					VEIIANDQGNR	614.818	2		60.98
						410.214	3		37.83
KMMuB_chr9_G25413	685	0.95	25.9	17	ATAGDTHLGGEDFDNR	559.249	3		26.79
					CMEPVEK	454.696	2	Oxidation (M)	16.74
					DAGVIAGLNVMR	616.327	2	Oxidation (M)	41.58
					DISGNPR	379.693	2		23.09
					DNNLLGK	387.211	2		20.7
					EEIENMVQEAEK	732.83	2	Oxidation (M)	21.34
					ELESICNPIIAK	693.869	2		57.74
					FSDASVQSDIK	598.794	2		24.41
					IINEPTAAAIAYGLDK	830.452	2		90.92
						553.97	3		69.3
					ITITNDK	402.726	2		43.38
					NALENYAYNMR	687.809	2	Oxidation (M)	55.16
						458.875	3	Oxidation (M)	27.24
					NAVVTVPAYFNDSQR	560.95	3		41.33
					NQVAMNPTNTVFDAK	833.399	2	Oxidation (M)	85
					NTTIPTK	387.721	2		13.64
					NTTIPTKK	451.769	2		23.76
					TTPSYVGFTDTER	737.347	2		39.1
						491.9	3		12.88
					VEIIANDQGNR	614.818	2		60.98
						410.214	3		37.83

## Sheet: spot 3
Protein accession	Protein score	emPAI score	Protein coverage	Peptide count	Peptide sequence	Precursor mass	Precursor charge	Variable modifications	Max peptide score
GSMUA_Achr10T00900_001	796	1.15	31	17	ATAGDTHLGGEDFDNR	559.249	3		19.09
					DAGVIAGLNVMR	616.327	2	Oxidation (M)	46.08
					DISGNPR	379.693	2		14.62
					DNNLLGK	387.211	2		18.13
					EEIENMVQEAEK	732.83	2	Oxidation (M)	60.32
					ELESICNPIIAK	693.869	2		65.98
					IINEPTAAAIAYGLDK	830.452	2		82.74
						553.97	3		84.44
					ITITNDK	402.727	2		36.12
					MYQGAGADMAGEMDDDVPAAGGSGAGPK	892.028	3	3 Oxidation (M)	81.77
					NALENYAYNMR	687.809	2	Oxidation (M)	39.14
						458.875	3	Oxidation (M)	5.66
					NAVVTVPAYFNDSQR	840.921	2		47.76
						560.95	3		40.56
					NQVAMNPTNTVFDAK	833.399	2	Oxidation (M)	91.11
						555.935	3	Oxidation (M)	51.14
					NTTIPTK	387.721	2		13.91
					NTTIPTKK	451.769	2		0.42
					TTPSYVAFTDTER	744.355	2		66.43
						496.572	3		67.85
					VEIIANDQGNR	614.818	2		61.45
						410.215	3		33.34
					YSDASVQSDIK	606.791	2		48.14
GSMUA_Achr4T11940_001	397	0.48	17.3	10	DAGIIAGLNVAR	585.336	2		18.18
					DAVVTVPAYFNDAQR	833.415	2		18.6
					EAEEFAEEDR	612.755	2		54.1
					IINEPTAAAIAYGLDK	830.452	2		82.74
						553.97	3		84.44
					ITITNEK	409.734	2		34.4
					LSQEEIDR	495.249	2		66.06
					NLAAVNPER	492.267	2		36.1
					NQLETYVYNMK	709.835	2	Oxidation (M)	45.92
					NTVIPTK	386.732	2		7.36
					SGGAPGGSDGGDEDDSHDEL	937.351	2		31.83
GSMUA_Achr5T04580_001	195	0.19	10	7	ATAGDTHLGGEDFDNR	559.249	3		19.09
					DAVVTVPAYFNDSQR	841.413	2		40.18
					DNNLLGK	387.211	2		18.13
					ITITNDK	402.727	2		36.12
					NTTIPTK	387.721	2		13.91
					NTTIPTKK	451.769	2		0.42
					TTPSYVAFTDTER	744.355	2		66.43
						496.572	3		67.85
GSMUA_Achr7T15160_001	892	1.46	32.7	18	ATAGDTHLGGEDFDNR	559.249	3		19.09
					DAGVIAGLNVMR	616.327	2	Oxidation (M)	46.08
					DISGNPR	379.693	2		14.62
					DNNLLGK	387.211	2		18.13
					EIAEAYLGSVVK	639.851	2		53.17
					ELESICNPIIAK	693.869	2		65.98
					FSDSSVQSDIK	606.792	2		61.38
					IINEPTAAAIAYGLDK	830.452	2		82.74
						553.97	3		84.44
					ITITNDK	402.727	2		36.12
					MYQGAGADMAGGMDDDAPPAGGSGAGPK	1300.52	2	3 Oxidation (M)	111.25
						862.018	3	2 Oxidation (M)	32.71
						867.351	3	3 Oxidation (M)	83.04
					NALENYAYNMR	687.809	2	Oxidation (M)	39.14
						458.875	3	Oxidation (M)	5.66
					NAVVTVPAYFNDSQR	840.921	2		47.76
						560.95	3		40.56
					NQVAMNPINTVFDAK	839.417	2	Oxidation (M)	107.23
						559.947	3	Oxidation (M)	46.3
					NTINDDKIASK	406.882	3		43.43
					NTTIPTK	387.721	2		13.91
					NTTIPTKK	451.769	2		0.42
					TTPSYVAFTDSER	737.347	2		68.82
						491.9	3		43.88
					VEIIANDQGNR	614.818	2		61.45
						410.215	3		33.34
GSMUA_Achr8T20830_001	923	1.35	35.3	19	ATAGDTHLGGEDFDNR	559.249	3		19.09
					DAGVISGLNVMR	624.325	2	Oxidation (M)	47.84
						616.327	2		16.22
					DISGNPR	379.693	2		14.62
					DNNLLGK	387.211	2		18.13
					EIAEAYLGSVVK	639.851	2		53.17
					ELESICNPIIAK	693.869	2		65.98
					FTDASVQSDIK	605.802	2		64.47
					IINEPTAAAIAYGLDK	830.452	2		82.74
						553.97	3		84.44
					ITITNDK	402.727	2		36.12
					MYQGAGADMGGGMDDDAPSAGASGAGPK	864.01	3	3 Oxidation (M)	87.75
					NALENYSYNMR	695.807	2	Oxidation (M)	53.63
						687.809	2		15.48
					NAVVTVPAYFNDSQR	840.921	2		47.76
						560.95	3		40.56
					NQVAMNPINTVFDAK	839.417	2	Oxidation (M)	107.23
						559.947	3	Oxidation (M)	46.3
					NTTIPTK	387.721	2		13.91
					NTTIPTKK	451.769	2		0.42
					QFSAEEISSMVLMK	544.593	3	2 Oxidation (M)	6.81
					SSVDDVVLVGGSTR	695.863	2		73.41
						464.244	3		16.9
					TTPSYVAFTDTER	744.355	2		66.43
						496.572	3		67.85
					VEIIANDQGNR	614.818	2		61.45
						410.215	3		33.34
GSMUA_Achr9T23710_001	281	0.3	15.5	8	DAGIIAGLNVAR	585.336	2		18.18
					DAVVTVPAYFNDAQR	833.415	2		18.6
					IINEPTAAAIAYGMDK	847.427	2	Oxidation (M)	22
						565.288	3	Oxidation (M)	19.15
					ITITNEK	409.734	2		34.4
					NQIDEIVLVGGSTR	750.905	2		63
					NQLETYVYNMK	709.835	2	Oxidation (M)	45.92
					NTVIPTK	386.732	2		7.36
					SGGAPGGGADGGDDDDSHDEL	950.856	2		71.1
						634.24	3		27.53
KMMuB_chr10_G28483	793	1.15	31	17	ATAGDTHLGGEDFDNR	559.249	3		19.09
					DAGVIAGLNVMR	616.327	2	Oxidation (M)	46.08
					DISGNPR	379.693	2		14.62
					DNNLLGK	387.211	2		18.13
					EEIENMVQEAEK	732.83	2	Oxidation (M)	60.32
					ELESICNPIIAK	693.869	2		65.98
					IINEPTAAAIAYGLDK	830.452	2		82.74
						553.97	3		84.44
					ITITNDK	402.727	2		36.12
					MYQGAGADMAGGMDDDVPSAGGSGAGPK	873.353	3	3 Oxidation (M)	79.48
					NALENYAYNMR	687.809	2	Oxidation (M)	39.14
						458.875	3	Oxidation (M)	5.66
					NAVVTVPAYFNDSQR	840.921	2		47.76
						560.95	3		40.56
					NQVAMNPTNTVFDAK	833.399	2	Oxidation (M)	91.11
						555.935	3	Oxidation (M)	51.14
					NTTIPTK	387.721	2		13.91
					NTTIPTKK	451.769	2		0.42
					TTPSYVAFTDTER	744.355	2		66.43
						496.572	3		67.85
					VEIIANDQGNR	614.818	2		61.45
						410.215	3		33.34
					YSDASVQSDIK	606.791	2		48.14
KMMuB_chr3_G07942	388	0.48	15.9	9	DAGIIAGLNVAR	585.336	2		18.18
					EAEEFAEEDK	598.751	2		40.16
					IINEPTAAAIAYGLDK	830.452	2		82.74
						553.97	3		84.44
					ITITNEK	409.734	2		34.4
					LSQEEIER	502.257	2		56.7
					NQIDEIVLVGGSTR	750.905	2		63
					NQLETYVYNMK	709.835	2	Oxidation (M)	45.92
					NTVIPTK	386.732	2		7.36
					SGGAPGGGSDVGDDDDAHDEL	971.881	2		38.16
KMMuB_chr4_G09464	401	0.48	17.3	10	DAGIIAGLNVAR	585.336	2		18.18
					DAVVTVPAYFNDAQR	833.415	2		18.6
					EAEEFAEEDR	612.755	2		54.1
					IINEPTAAAIAYGLDK	830.452	2		82.74
						553.97	3		84.44
					ITITNEK	409.734	2		34.4
					LSQEEIDR	495.249	2		66.06
					NLAAVNPER	492.267	2		36.1
					NQLETYVYNMK	709.835	2	Oxidation (M)	45.92
					NTVIPTK	386.732	2		7.36
					SGGSPGGSDGGDEDDSHDEL	945.349	2		36.11
						630.569	3		3.89
KMMuB_chr5_G12064	195	0.19	10.1	7	ATAGDTHLGGEDFDNR	559.249	3		19.09
					DAVVTVPAYFNDSQR	841.413	2		40.18
					DNNLLGK	387.211	2		18.13
					ITITNDK	402.727	2		36.12
					NTTIPTK	387.721	2		13.91
					NTTIPTKK	451.769	2		0.42
					TTPSYVAFTDTER	744.355	2		66.43
						496.572	3		67.85
KMMuB_chr8_G23861	873	1.45	33.5	18	ATAGDTHLGGEDFDNR	559.249	3		19.09
					DAGVISGLNVMR	624.325	2	Oxidation (M)	47.84
						616.327	2		16.22
					DISGNPR	379.693	2		14.62
					DNNLLGK	387.211	2		18.13
					ELESICNPIIAK	693.869	2		65.98
					FTDASVQSDIK	605.802	2		64.47
					IINEPTAAAIAYGLDK	830.452	2		82.74
						553.97	3		84.44
					ITITNDK	402.727	2		36.12
					MYQGAGADMGGEMDDDAPSAGASGAGPK	1331.52	2	3 Oxidation (M)	90.65
						882.685	3	2 Oxidation (M)	37.74
						888.016	3	3 Oxidation (M)	77.48
					NALENYSYNMR	695.807	2	Oxidation (M)	53.63
						687.809	2		15.48
					NAVVTVPAYFNDSQR	840.921	2		47.76
						560.95	3		40.56
					NQVAMNPINTVFDAK	839.417	2	Oxidation (M)	107.23
						559.947	3	Oxidation (M)	46.3
					NTTIPTK	387.721	2		13.91
					NTTIPTKK	451.769	2		0.42
					QFSAEEISSMVLMK	544.593	3	2 Oxidation (M)	6.81
					SSVDDVVLVGGSTR	695.863	2		73.41
						464.244	3		16.9
					TTPSYVAFTDTER	744.355	2		66.43
						496.572	3		67.85
					VEIIANDQGNR	614.818	2		61.45
						410.215	3		33.34
KMMuB_chr9_G25413	725	0.95	26.7	17	ATAGDTHLGGEDFDNR	559.249	3		19.09
					DAGVIAGLNVMR	616.327	2	Oxidation (M)	46.08
					DISGNPR	379.693	2		14.62
					DNNLLGK	387.211	2		18.13
					EEIENMVQEAEK	732.83	2	Oxidation (M)	60.32
					EIAEAYLGSTVK	640.841	2		32.19
					ELESICNPIIAK	693.869	2		65.98
					FSDASVQSDIK	598.794	2		37.74
					IINEPTAAAIAYGLDK	830.452	2		82.74
						553.97	3		84.44
					ITITNDK	402.727	2		36.12
					NALENYAYNMR	687.809	2	Oxidation (M)	39.14
						458.875	3	Oxidation (M)	5.66
					NAVVTVPAYFNDSQR	840.921	2		47.76
						560.95	3		40.56
					NQVAMNPTNTVFDAK	833.399	2	Oxidation (M)	91.11
						555.935	3	Oxidation (M)	51.14
					NTTIPTK	387.721	2		13.91
					NTTIPTKK	451.769	2		0.42
					TTPSYVGFTDTER	737.347	2		56.98
					VEIIANDQGNR	614.818	2		61.45
						410.215	3		33.34
KMMuB_chr9_G27669	422	0.48	16.4	9	DAVVTVPAYFNDAQR	833.415	2		18.6
					EAEEFAEEDK	598.751	2		40.16
					IINEPTAAAIAYGLDK	830.452	2		82.74
						553.97	3		84.44
					ITITNEK	409.734	2		34.4
					LSQEEIER	502.257	2		56.7
					NQIDEIVLVGGSTR	750.905	2		63
					NQLETYVYNMK	709.835	2	Oxidation (M)	45.92
					NTVIPTK	386.732	2		7.36
					SGGAPGGGADGGDDDDSHDEL	950.856	2		71.1
						634.24	3		27.53

## Sheet: spot 4
Protein accession	Protein score	emPAI score	Protein coverage	Peptide count	Peptide sequence	Precursor mass	Precursor charge	Variable modifications	Max peptide score
GSMUA_Achr10T00900_001	552	0.71	24.4	12	DAGVIAGLNVMR	616.327	2	Oxidation (M)	44.56
					DISGNPR	379.693	2		9.36
					ELESICNPIIAK	693.869	2		49.42
					IINEPTAAAIAYGLDK	830.451	2		62.58
						553.97	3		45.97
					ITITNDK	402.727	2		19.26
					MYQGAGADMAGEMDDDVPAAGGSGAGPK	892.028	3	3 Oxidation (M)	50.71
					NALENYAYNMR	687.809	2	Oxidation (M)	31.24
						458.875	3	Oxidation (M)	9.48
					NAVVTVPAYFNDSQR	840.92	2		62.28
						560.95	3		36.57
					NQVAMNPTNTVFDAK	833.399	2	Oxidation (M)	90.31
					TTPSYVAFTDTER	744.355	2		38.67
					VEIIANDQGNR	614.818	2		46.82
					YSDASVQSDIK	606.791	2		47.74
GSMUA_Achr4T11940_001	288	0.3	13.2	8	EAEEFAEEDR	612.755	2		40.26
					IINEPTAAAIAYGLDK	830.451	2		62.58
						553.97	3		45.97
					ITITNEK	409.734	2		25.89
					LSQEEIDR	495.249	2		68.31
					NLAAVNPER	492.267	2		35.94
					NQLETYVYNMK	709.835	2	Oxidation (M)	2.79
					NTVIPTK	386.731	2		8.32
					SGGAPGGSDGGDEDDSHDEL	937.351	2		43.49
GSMUA_Achr7T15160_001	709	1.25	27.9	14	DAGVIAGLNVMR	616.327	2	Oxidation (M)	44.56
					DISGNPR	379.693	2		9.36
					EIAEAYLGSVVK	639.851	2		26.69
					ELESICNPIIAK	693.869	2		49.42
					FSDSSVQSDIK	606.791	2		60.3
					IINEPTAAAIAYGLDK	830.451	2		62.58
						553.97	3		45.97
					ITITNDK	402.727	2		19.26
					MYQGAGADMAGGMDDDAPPAGGSGAGPK	1300.52	2	3 Oxidation (M)	109.34
						862.018	3	2 Oxidation (M)	19.6
						867.351	3	3 Oxidation (M)	72.32
						851.349	3		5.07
					NALENYAYNMR	687.809	2	Oxidation (M)	31.24
						458.875	3	Oxidation (M)	9.48
					NAVVTVPAYFNDSQR	840.92	2		62.28
						560.95	3		36.57
					NQVAMNPINTVFDAK	839.417	2	Oxidation (M)	82.74
						559.947	3	Oxidation (M)	26.84
					NTINDDKIASK	406.882	3		37
					TTPSYVAFTDSER	737.347	2		68.62
						491.9	3		64.26
					VEIIANDQGNR	614.818	2		46.82
GSMUA_Achr8T20830_001	532	0.8	25	12	DAGVISGLNVMR	624.325	2	Oxidation (M)	34.04
						616.327	2		16.62
					DISGNPR	379.693	2		9.36
					EIAEAYLGSVVK	639.851	2		26.69
					ELESICNPIIAK	693.869	2		49.42
					IINEPTAAAIAYGLDK	830.451	2		62.58
						553.97	3		45.97
					ITITNDK	402.727	2		19.26
					MYQGAGADMGGGMDDDAPSAGASGAGPK	864.01	3	3 Oxidation (M)	35.74
					NAVVTVPAYFNDSQR	840.92	2		62.28
						560.95	3		36.57
					NQVAMNPINTVFDAK	839.417	2	Oxidation (M)	82.74
						559.947	3	Oxidation (M)	26.84
					SSVDDVVLVGGSTR	695.862	2		64.85
					TTPSYVAFTDTER	744.355	2		38.67
					VEIIANDQGNR	614.818	2		46.82
GSMUA_Achr9T23710_001	93	0.09	9.3	5	IINEPTAAAIAYGMDK	847.428	2	Oxidation (M)	7.1
					ITITNEK	409.734	2		25.89
					NQLETYVYNMK	709.835	2	Oxidation (M)	2.79
					NTVIPTK	386.731	2		8.32
					SGGAPGGGADGGDDDDSHDEL	950.857	2		49.38
						634.241	3		34.41
KMMuB_chr10_G28483	562	0.72	24.4	12	DAGVIAGLNVMR	616.327	2	Oxidation (M)	44.56
					DISGNPR	379.693	2		9.36
					ELESICNPIIAK	693.869	2		49.42
					IINEPTAAAIAYGLDK	830.451	2		62.58
						553.97	3		45.97
					ITITNDK	402.727	2		19.26
					MYQGAGADMAGGMDDDVPSAGGSGAGPK	873.351	3	3 Oxidation (M)	60.82
					NALENYAYNMR	687.809	2	Oxidation (M)	31.24
						458.875	3	Oxidation (M)	9.48
					NAVVTVPAYFNDSQR	840.92	2		62.28
						560.95	3		36.57
					NQVAMNPTNTVFDAK	833.399	2	Oxidation (M)	90.31
					TTPSYVAFTDTER	744.355	2		38.67
					VEIIANDQGNR	614.818	2		46.82
					YSDASVQSDIK	606.791	2		47.74
KMMuB_chr4_G09464	290	0.36	13.2	8	EAEEFAEEDR	612.755	2		40.26
					IINEPTAAAIAYGLDK	830.451	2		62.58
						553.97	3		45.97
					ITITNEK	409.734	2		25.89
					LSQEEIDR	495.249	2		68.31
					NLAAVNPER	492.267	2		35.94
					NQLETYVYNMK	709.835	2	Oxidation (M)	2.79
					NTVIPTK	386.731	2		8.32
					SGGSPGGSDGGDEDDSHDEL	945.349	2		46.17
						630.568	3		16.2
KMMuB_chr8_G23861	553	0.71	23.1	11	DAGVISGLNVMR	624.325	2	Oxidation (M)	34.04
						616.327	2		16.62
					DISGNPR	379.693	2		9.36
					ELESICNPIIAK	693.869	2		49.42
					IINEPTAAAIAYGLDK	830.451	2		62.58
						553.97	3		45.97
					ITITNDK	402.727	2		19.26
					MYQGAGADMGGEMDDDAPSAGASGAGPK	888.017	3	3 Oxidation (M)	83.89
					NAVVTVPAYFNDSQR	840.92	2		62.28
						560.95	3		36.57
					NQVAMNPINTVFDAK	839.417	2	Oxidation (M)	82.74
						559.947	3	Oxidation (M)	26.84
					SSVDDVVLVGGSTR	695.862	2		64.85
					TTPSYVAFTDTER	744.355	2		38.67
					VEIIANDQGNR	614.818	2		46.82
KMMuB_chr9_G25413	480	0.59	22.8	12	DAGVIAGLNVMR	616.327	2	Oxidation (M)	44.56
					DISGNPR	379.693	2		9.36
					ELESICNPIIAK	693.869	2		49.42
					FSDASVQSDIK	598.794	2		6.28
					IINEPTAAAIAYGLDK	830.451	2		62.58
						553.97	3		45.97
					ITITNDK	402.727	2		19.26
					MYQGAGADMAGGMDDDVPSAGGSGTGPK	883.356	3	3 Oxidation (M)	29.05
					NALENYAYNMR	687.809	2	Oxidation (M)	31.24
						458.875	3	Oxidation (M)	9.48
					NAVVTVPAYFNDSQR	840.92	2		62.28
						560.95	3		36.57
					NQVAMNPTNTVFDAK	833.399	2	Oxidation (M)	90.31
					TTPSYVGFTDTER	737.347	2		29.69
						491.9	3		7.49
					VEIIANDQGNR	614.818	2		46.82
KMMuB_chr9_G27669	182	0.24	10.8	6	EAEEFAEEDK	598.751	2		33.26
					IINEPTAAAIAYGLDK	830.451	2		62.58
						553.97	3		45.97
					ITITNEK	409.734	2		25.89
					NQLETYVYNMK	709.835	2	Oxidation (M)	2.79
					NTVIPTK	386.731	2		8.32
					SGGAPGGGADGGDDDDSHDEL	950.857	2		49.38
						634.241	3		34.41

## Sheet: spot 5
Protein accession	Protein score	emPAI score	Protein coverage	Pep count	Peptide sequence	Precursor mass	Precursor charge	Variable modifications	Max peptide score
GSMUA_Achr2T16250_001	351	0.43	22.8	11	CMEPVEK	454.696	2	Oxidation (M)	6.55
					ELESICNPIIAK	693.869	2		28.28
					IINEPTAAAIAYGLDK	830.45	2		37.66
					MYQGAGGGMGGGMDEDIPSTGGSSGAGPK	893.032	3	3 Oxidation (M)	41.06
					NALENYSYNMR	695.807	2	Oxidation (M)	0.46
					NAVVTVPAYFNDSQR	840.92	2		19.73
					NQVAMNPINTVFDAK	839.417	2	Oxidation (M)	71.81
					NTTIPTKK	451.769	2		9.42
					TTPSYVAFTDTER	744.355	2		53.86
						496.572	3		41.34
					VEIIANDQGNR	614.818	2		27.35
					YSDSSVQSDIK	614.788	2		54.33
GSMUA_Achr4T11940_001	262	0.24	11.6	7	EAEEFAEEDR	612.755	2		31.3
					IINEPTAAAIAYGLDK	830.45	2		37.66
					ITITNEK	409.734	2		15.7
					LSQEEIDR	495.249	2		75.42
					NLAAVNPER	492.267	2		40.19
					NTVIPTK	386.731	2		10.32
					SGGAPGGSDGGDEDDSHDEL	937.351	2		51.64
GSMUA_Achr6T34210_001	378	0.37	22.7	11	CMEPVEK	454.696	2	Oxidation (M)	6.55
					DAGVISGLNVMR	624.325	2	Oxidation (M)	12.64
						616.327	2		8.05
					IINEPTAAAIAYGLDK	830.45	2		37.66
					MYQGAGADMAGGMDEDGPTTGGSSAGPK	888.688	3	3 Oxidation (M)	83.26
					NALENYAYNMR	687.809	2	Oxidation (M)	13.7
					NAVVTVPAYFNDSQR	840.92	2		19.73
					NQVAMNPINTVFDAK	839.417	2	Oxidation (M)	71.81
					NTTIPTKK	451.769	2		9.42
					TTPSYVAFTDTER	744.355	2		53.86
						496.572	3		41.34
					VEIIANDQGNR	614.818	2		27.35
					YSDPSVQSDIK	619.799	2		42.32
GSMUA_Achr7T15160_001	370	0.37	24.5	12	CMEPVEK	454.696	2	Oxidation (M)	6.55
					DAGVIAGLNVMR	616.327	2	Oxidation (M)	30.87
					ELESICNPIIAK	693.869	2		28.28
					IINEPTAAAIAYGLDK	830.45	2		37.66
					MYQGAGADMAGGMDDDAPPAGGSGAGPK	867.35	3	3 Oxidation (M)	75.44
					NALENYAYNMR	687.809	2	Oxidation (M)	13.7
					NAVVTVPAYFNDSQR	840.92	2		19.73
					NQVAMNPINTVFDAK	839.417	2	Oxidation (M)	71.81
					NTINDDKIASK	406.882	3		15.12
					NTTIPTKK	451.769	2		9.42
					TTPSYVAFTDSER	737.347	2		35.16
					VEIIANDQGNR	614.818	2		27.35
KMMuB_chr10_G28483	245	0.37	20.5	10	CMEPVEK	454.696	2	Oxidation (M)	6.55
					DAGVIAGLNVMR	616.327	2	Oxidation (M)	30.87
					ELESICNPIIAK	693.869	2		28.28
					IINEPTAAAIAYGLDK	830.45	2		37.66
					MYQGAGADMAGGMDDDVPSAGGSGAGPK	873.352	3	3 Oxidation (M)	18.29
					NALENYAYNMR	687.809	2	Oxidation (M)	13.7
					NAVVTVPAYFNDSQR	840.92	2		19.73
					NTTIPTKK	451.769	2		9.42
					TTPSYVAFTDTER	744.355	2		53.86
						496.572	3		41.34
					VEIIANDQGNR	614.818	2		27.35
KMMuB_chr2_G04523	394	0.5	24.7	12	CMEPVEK	454.696	2	Oxidation (M)	6.55
					DAGVIAGLNVMR	616.327	2	Oxidation (M)	30.87
					ELESICNPIIAK	693.869	2		28.28
					IINEPTAAAIAYGLDK	830.45	2		37.66
					MYQGAGGGTGGGMDEDIPSTGGSSGAGPK	877.703	3	2 Oxidation (M)	53.7
					NALENYAYNMR	687.809	2	Oxidation (M)	13.7
					NAVVTVPAYFNDSQR	840.92	2		19.73
					NQVAMNPINTVFDAK	839.417	2	Oxidation (M)	71.81
					NTTIPTKK	451.769	2		9.42
					TTPSYVAFTDTER	744.355	2		53.86
						496.572	3		41.34
					VEIIANDQGNR	614.818	2		27.35
					YSDPSVQSDIK	619.799	2		42.32
KMMuB_chr4_G09464	242	0.24	11.6	7	EAEEFAEEDR	612.755	2		31.3
					IINEPTAAAIAYGLDK	830.45	2		37.66
					ITITNEK	409.734	2		15.7
					LSQEEIDR	495.249	2		75.42
					NLAAVNPER	492.267	2		40.19
					NTVIPTK	386.731	2		10.32
					SGGSPGGSDGGDEDDSHDEL	945.349	2		31.83
KMMuB_chr6_G18289	378	0.37	22.7	11	CMEPVEK	454.696	2	Oxidation (M)	6.55
					DAGVISGLNVMR	624.325	2	Oxidation (M)	12.64
						616.327	2		8.05
					IINEPTAAAIAYGLDK	830.45	2		37.66
					MYQGAGADMAGGMDEDGPTTGGSSAGPK	888.688	3	3 Oxidation (M)	83.26
					NALENYAYNMR	687.809	2	Oxidation (M)	13.7
					NAVVTVPAYFNDSQR	840.92	2		19.73
					NQVAMNPINTVFDAK	839.417	2	Oxidation (M)	71.81
					NTTIPTKK	451.769	2		9.42
					TTPSYVAFTDTER	744.355	2		53.86
						496.572	3		41.34
					VEIIANDQGNR	614.818	2		27.35
					YSDPSVQSDIK	619.799	2		42.32
KMMuB_chr8_G23861	311	0.37	23.9	11	DAGVISGLNVMR	624.325	2	Oxidation (M)	12.64
						616.327	2		8.05
					ELESICNPIIAK	693.869	2		28.28
					IINEPTAAAIAYGLDK	830.45	2		37.66
					MYQGAGADMGGEMDDDAPSAGASGAGPK	888.017	3	3 Oxidation (M)	8.08
					NALENYSYNMR	695.807	2	Oxidation (M)	0.46
					NAVVTVPAYFNDSQR	840.92	2		19.73
					NQVAMNPINTVFDAK	839.417	2	Oxidation (M)	71.81
					NTTIPTKK	451.769	2		9.42
					SSVDDVVLVGGSTR	695.862	2		42.57
					TTPSYVAFTDTER	744.355	2		53.86
						496.572	3		41.34
					VEIIANDQGNR	614.818	2		27.35
KMMuB_chr9_G27669	168	0.19	10.4	6	EAEEFAEEDK	598.751	2		6.95
					IINEPTAAAIAYGLDK	830.45	2		37.66
					ITITNEK	409.734	2		15.7
					LSQEEIER	502.257	2		52.08
					NTVIPTK	386.731	2		10.32
					SGGAPGGGADGGDDDDSHDEL	950.857	2		45.78
						634.241	3		32.96

## Sheet: spot 6
Protein accession	Protein score	emPAI score	Protein coverage	Pep count	Peptide sequence	Precursor mass	Precursor charge	Variable modifications	Max peptide score
GSMUA_Achr2T16250_001	508	0.71	22.5	10	ATAGDTHLGGEDFDNR	559.249	3		46.84
					ELESICNPIIAK	693.87	2		31.22
					IINEPTAAAIAYGLDK	830.454	2		77.01
					MYQGAGGGMGGGMDEDIPSTGGSSGAGPK	893.032	3	3 Oxidation (M)	38.26
					NALENYSYNMR	695.807	2	Oxidation (M)	34.6
						687.809	2		16.7
						458.875	3		9.78
					NAVVTVPAYFNDSQR	840.921	2		65.55
						560.95	3		55.98
					NQVAMNPINTVFDAK	839.418	2	Oxidation (M)	72.1
						559.948	3	Oxidation (M)	46.16
					NTTIPTKK	451.769	2		3.85
					TTPSYVAFTDTER	744.355	2		94.42
						496.572	3		90.36
					VEIIANDQGNR	614.817	2		43.87
GSMUA_Achr4T11940_001	189	0.24	9.6	5	IINEPTAAAIAYGLDK	830.454	2		77.01
					LSQEEIDR	495.248	2		36.69
					NLAAVNPER	492.267	2		31.72
					NQLETYVYNMK	709.836	2	Oxidation (M)	25.88
					SGGAPGGSDGGDEDDSHDEL	937.35	2		17.45
GSMUA_Achr5T04580_001	261	0.25	9.6	6	ATAGDTHLGGEDFDNR	559.249	3		46.84
					DAVVTVPAYFNDSQR	841.415	2		49.29
					ITITNDKGR	509.288	2		60.32
					NKITITNDK	523.796	2		7.31
					NTTIPTKK	451.769	2		3.85
					TTPSYVAFTDTER	744.355	2		94.42
						496.572	3		90.36
GSMUA_Achr6T34210_001	939	1.46	30.8	17	ATAGDTHLGGEDFDNR	559.249	3		46.84
					DAGVISGLNVMR	624.325	2	Oxidation (M)	50.28
					ELEGICNPIIAK	678.864	2		42.76
					IINEPTAAAIAYGLDK	830.454	2		77.01
					ITITNDKGR	509.288	2		60.32
					KIEDAIEK	473.267	2		44.45
					LSKEEIEK	488.272	2		40.37
					MYQGAGADMAGGMDEDGPTTGGSSAGPK	1332.53	2	3 Oxidation (M)	92.42
						888.688	3	3 Oxidation (M)	105.68
					MYQGAGADMAGGMDEDGPTTGGSSAGPKIEEVD	1625.16	2	3 Oxidation (M)	8.66
						1078.44	3	2 Oxidation (M)	4.49
						1083.78	3	3 Oxidation (M)	70.06
					NALENYAYNMR	687.809	2	Oxidation (M)	51.82
						458.875	3	Oxidation (M)	49.46
					NAVVTVPAYFNDSQR	840.921	2		65.55
						560.95	3		55.98
					NKITITNDK	523.796	2		7.31
					NQVAMNPINTVFDAK	839.418	2	Oxidation (M)	72.1
						559.948	3	Oxidation (M)	46.16
					NTTIPTKK	451.769	2		3.85
					TTPSYVAFTDTER	744.355	2		94.42
						496.572	3		90.36
					VEIIANDQGNR	614.817	2		43.87
					YSDPSVQSDIK	619.799	2		63.06
GSMUA_Achr7T15160_001	710	1.15	29.5	16	ATAGDTHLGGEDFDNR	559.249	3		46.84
					ELESICNPIIAK	693.87	2		31.22
					FSDSSVQSDIK	606.791	2		31.4
					IINEPTAAAIAYGLDK	830.454	2		77.01
					ITITNDKGR	509.288	2		60.32
					LSKEEIEK	488.272	2		40.37
					MYQGAGADMAGGMDDDAPPAGGSGAGPK	867.348	3	3 Oxidation (M)	46.19
					MYQGAGADMAGGMDDDAPPAGGSGAGPKIEEVD	1062.44	3	3 Oxidation (M)	23.92
					NALENYAYNMR	687.809	2	Oxidation (M)	51.82
						458.875	3	Oxidation (M)	49.46
					NAVVTVPAYFNDSQR	840.921	2		65.55
						560.95	3		55.98
					NKITITNDK	523.796	2		7.31
					NQVAMNPINTVFDAK	839.418	2	Oxidation (M)	72.1
						559.948	3	Oxidation (M)	46.16
					NTINDDKIASK	406.882	3		44.54
					NTTIPTKK	451.769	2		3.85
					TTPSYVAFTDSER	737.347	2		64.56
					VEIIANDQGNR	614.817	2		43.87
GSMUA_Achr8T20830_001	608	0.88	26.7	14	ATAGDTHLGGEDFDNR	559.249	3		46.84
					DAGVISGLNVMR	624.325	2	Oxidation (M)	50.28
					ELESICNPIIAK	693.87	2		31.22
					IINEPTAAAIAYGLDK	830.454	2		77.01
					ITITNDKGR	509.288	2		60.32
					MYQGAGADMGGGMDDDAPSAGASGAGPK	864.009	3	3 Oxidation (M)	20.6
					MYQGAGADMGGGMDDDAPSAGASGAGPKIEEVD	1059.1	3	3 Oxidation (M)	0.83
					NALENYSYNMR	695.807	2	Oxidation (M)	34.6
						687.809	2		16.7
						458.875	3		9.78
					NAVVTVPAYFNDSQR	840.921	2		65.55
						560.95	3		55.98
					NKITITNDK	523.796	2		7.31
					NQVAMNPINTVFDAK	839.418	2	Oxidation (M)	72.1
						559.948	3	Oxidation (M)	46.16
					NTTIPTKK	451.769	2		3.85
					TTPSYVAFTDTER	744.355	2		94.42
						496.572	3		90.36
					VEIIANDQGNR	614.817	2		43.87
GSMUA_Achr9T03960_001	436	0.52	16.2	10	ATAGDTHLGGEDFDNR	559.249	3		46.84
					ELESICNPIIAK	693.87	2		31.22
					IINEPTAAAIAYGLDK	830.454	2		77.01
					ITITNDKGR	509.288	2		60.32
					NALENYAYNMR	687.809	2	Oxidation (M)	51.82
						458.875	3	Oxidation (M)	49.46
					NAVVTVPAYFNDSQR	840.921	2		65.55
						560.95	3		55.98
					NKITITNDK	523.796	2		7.31
					NTTIPTKK	451.769	2		3.85
					TTPSYVGFTDTER	737.346	2		49.14
					VEIIANDQGNR	614.817	2		43.87
GSMUA_Achr9T23710_001	84	0.09	7.2	3	IINEPTAAAIAYGMDK	847.431	2	Oxidation (M)	23.12
					NQLETYVYNMK	709.836	2	Oxidation (M)	25.88
					SGGAPGGGADGGDDDDSHDEL	950.856	2		34.81
KMMuB_chr10_G28483	508	0.72	24.2	12	ATAGDTHLGGEDFDNR	559.249	3		46.84
					ELESICNPIIAK	693.87	2		31.22
					IINEPTAAAIAYGLDK	830.454	2		77.01
					ITITNDKGR	509.288	2		60.32
					MYQGAGADMAGGMDDDVPSAGGSGAGPKIEEVD	1068.44	3	3 Oxidation (M)	20.07
					NALENYAYNMR	687.809	2	Oxidation (M)	51.82
						458.875	3	Oxidation (M)	49.46
					NAVVTVPAYFNDSQR	840.921	2		65.55
						560.95	3		55.98
					NKITITNDK	523.796	2		7.31
					NTTIPTKK	451.769	2		3.85
					TTPSYVAFTDTER	744.355	2		94.42
						496.572	3		90.36
					VEIIANDQGNR	614.817	2		43.87
					YSDASVQSDIK	606.792	2		6.16
KMMuB_chr2_G04523	680	1.05	26.7	14	ATAGDTHLGGEDFDNR	559.249	3		46.84
					ELESICNPIIAK	693.87	2		31.22
					IINEPTAAAIAYGLDK	830.454	2		77.01
					ITITNDKGR	509.288	2		60.32
					MYQGAGGGTGGGMDEDIPSTGGSSGAGPK	877.702	3	2 Oxidation (M)	31.62
					MYQGAGGGTGGGMDEDIPSTGGSSGAGPKIEEVD	1072.79	3	2 Oxidation (M)	32.12
					NALENYAYNMR	687.809	2	Oxidation (M)	51.82
						458.875	3	Oxidation (M)	49.46
					NAVVTVPAYFNDSQR	840.921	2		65.55
						560.95	3		55.98
					NKITITNDK	523.796	2		7.31
					NQVAMNPINTVFDAK	839.418	2	Oxidation (M)	72.1
						559.948	3	Oxidation (M)	46.16
					NTTIPTKK	451.769	2		3.85
					TTPSYVAFTDTER	744.355	2		94.42
						496.572	3		90.36
					VEIIANDQGNR	614.817	2		43.87
					YSDPSVQSDIK	619.799	2		63.06
KMMuB_chr4_G09464	202	0.24	9.6	5	IINEPTAAAIAYGLDK	830.454	2		77.01
					LSQEEIDR	495.248	2		36.69
					NLAAVNPER	492.267	2		31.72
					NQLETYVYNMK	709.836	2	Oxidation (M)	25.88
					SGGSPGGSDGGDEDDSHDEL	945.344	2		30.37
KMMuB_chr5_G12064	261	0.25	9.6	6	ATAGDTHLGGEDFDNR	559.249	3		46.84
					DAVVTVPAYFNDSQR	841.415	2		49.29
					ITITNDKGR	509.288	2		60.32
					NKITITNDK	523.796	2		7.31
					NTTIPTKK	451.769	2		3.85
					TTPSYVAFTDTER	744.355	2		94.42
						496.572	3		90.36
KMMuB_chr6_G18289	939	1.46	30.8	17	ATAGDTHLGGEDFDNR	559.249	3		46.84
					DAGVISGLNVMR	624.325	2	Oxidation (M)	50.28
					ELEGICNPIIAK	678.864	2		42.76
					IINEPTAAAIAYGLDK	830.454	2		77.01
					ITITNDKGR	509.288	2		60.32
					KIEDAIEK	473.267	2		44.45
					LSKEEIEK	488.272	2		40.37
					MYQGAGADMAGGMDEDGPTTGGSSAGPK	1332.53	2	3 Oxidation (M)	92.42
						888.688	3	3 Oxidation (M)	105.68
					MYQGAGADMAGGMDEDGPTTGGSSAGPKIEEVD	1625.16	2	3 Oxidation (M)	8.66
						1078.44	3	2 Oxidation (M)	4.49
						1083.78	3	3 Oxidation (M)	70.06
					NALENYAYNMR	687.809	2	Oxidation (M)	51.82
						458.875	3	Oxidation (M)	49.46
					NAVVTVPAYFNDSQR	840.921	2		65.55
						560.95	3		55.98
					NKITITNDK	523.796	2		7.31
					NQVAMNPINTVFDAK	839.418	2	Oxidation (M)	72.1
						559.948	3	Oxidation (M)	46.16
					NTTIPTKK	451.769	2		3.85
					TTPSYVAFTDTER	744.355	2		94.42
						496.572	3		90.36
					VEIIANDQGNR	614.817	2		43.87
					YSDPSVQSDIK	619.799	2		63.06
KMMuB_chr9_G25413	436	0.52	16.3	10	ATAGDTHLGGEDFDNR	559.249	3		46.84
					ELESICNPIIAK	693.87	2		31.22
					IINEPTAAAIAYGLDK	830.454	2		77.01
					ITITNDKGR	509.288	2		60.32
					NALENYAYNMR	687.809	2	Oxidation (M)	51.82
						458.875	3	Oxidation (M)	49.46
					NAVVTVPAYFNDSQR	840.921	2		65.55
						560.95	3		55.98
					NKITITNDK	523.796	2		7.31
					NTTIPTKK	451.769	2		3.85
					TTPSYVGFTDTER	737.346	2		49.14
					VEIIANDQGNR	614.817	2		43.87
KMMuB_chr9_G27669	138	0.14	7.2	3	IINEPTAAAIAYGLDK	830.454	2		77.01
					NQLETYVYNMK	709.836	2	Oxidation (M)	25.88
					SGGAPGGGADGGDDDDSHDEL	950.856	2		34.81
