# Supplementary material for: Data for the characterization of the HSP70 family during osmotic stress in banana, a non-model crop
Source: Data Brief. 2015 Feb 13;3:78–84. doi: 10.1016/j.dib.2015.01.008 (PMC4510055; doi:10.1016/j.dib.2015.01.008)
Supplement: Supplementary file 1 — Supplementary Data [file mmc1.zip › Supplementary file 4.txt]

>KMMuB_chr8_G23861curated
MAGKGDGPAIGIDLGTTYSCVGVWQHDRVEIIANDQGNRTTPSYVAFTDTERLIGDAAKN
QVAMNPINTVFDAKRLIGRRFTDASVQSDIKLWPFKVMSGPGDKPMIAVQYKGEEKQFSA
EEISSMVLMKMKEIAEAYLGSVIKNAVVTVPAYFNDSQRQATKDAGVISGLNVMRIINEP
TAAAIAYGLDKKASSVGEKNVLIFDLGGGTFDVSLLTIEEGIFEVKATAGDTHLGGEDFD
NRMVNHFVQEFKRKHKKDISGNPRALRRLRTACERAKRTLSSTAQTTIEIDSLYEGVDFY
TTITRARFEELNMDLFRKCMDPVEKCLRDAKMDKSSVDDVVLVGGSTRIPKVQQLLQDFF
NGKELCKSINPDEAVAYGAAVQAAILSGEGNEKVQDLLLLDVTPLSLGLETAGGVMTVLI
PRNTTIPTKKEQVFSTYSDNQPGVLIQVYEGERTRTRDNNLLGKFELSGIPPAPRGVPQI
TVCFDIDANGILNVSAEDKTTGQKNKITITNDKGRLSKEDIEKMVQEAEKYKSEDEEHKK
KVEAKNALENYSYNMRNTIKDDKIASKLAPADKKKIEDAIDQAIQWLDGNQLAEADEFED
KMKELESICNPIIAKMYQGAGADMGGEMDDDAPSAGASGAGPKIEEVD
>KMMuB_chr6_G16146curated
MVKSEGPAIGIDLGTTYSCVGVWQHDRVEIIANDQGNRTTPSYVAFTDTERLIGDAAKNQ
VAMNPTNTVFDAKRLIGRRFSDPSVQSDMKLWPFKVVAGPGDKPMIVVQYKGEEKQFAPE
EISSMVLTKMKEIAEAYLGTSVKNAVVTVPAYFNDSQRQATKDAGVIAGLNVMRIINEPT
AAAIAYGLDKKASGSSGEKNVLIFDLGGGTFDVSLLTIEEGIFEVKATAGDTHLGGEDFD
NRLVNHFVQEFRRKHKKDISDNPRSLRRLRTACERAKRTLSSTAQTTIEIDSLYEGIDFY
STITRARFEELNMDLFRKCMEPVEKCLRDAKMDKSSVHDVVLVGGSTRIPKVQQLLQEFF
NGKELCKSINPDEAVAYGVAVQAAILSGEGNEKVQDLLLLDVTPLSLGIETAGGVMTVLI
PRNTTIPTKKEQIFSTYADNQPGVLIQVYEGERARTKDNN+LGKFELSGIPPAPRGVPQI
NVCFDVDANGILNVTAEDKTTGHKNKITITNDKGRLGKEDIEKMVQEAEKYKAEDEEHKR
KVEAKNALENYAYNMRNSIKDEKVSSKLPPADKKKVEDAIEQAIQWLDRNQLAEVDELED
ELKELESLCNPIIAKTYQGAGAAMHGGMQEDGNPSGAAGPKIEEVD
>KMMuB_chr4_G09464curated
MGSSLRNRGSMILLGLLVAGSLFAFSVAKEEATKLGTVIGIDLGTTYSCVGVYKNGHVEI
IANDQGNRITPSWVAFTDSERLIGEAAKNLAAVNPERTIFDVKRLIGRKFEDKEVQRDMK
LVPYKIVNKDGKPYIQVKIKDGEVKVFSPEEISAMVLTKMKETAEAFLGKKIKDAVVTVP
AYFNDAQRQATKDAGIIAGLNVARIINEPTAAAIAYGLDKKGGEKNILVFDLGGGTFDVS
ILTIDNGVFEVLATNGDTHLGGEDFDQRIMEYFIKLIKKKHGKDISKDNRALGKLRRECE
RAKRALSNQHQVRVEIESLYEGLDFSEPLTRARFEELNNDLFRKTMGPVKKAMEDAGLEK
HQIDEIVLVGGSTRIPKVQQLLKDYFDGKEPNKGVNPDEAVAYGAAVQGSILSGEGGEET
KDILLLDVAPLTLGIETVGGVMTKLIPRNTVIPTKKSQVFTTYQDQQTTVSIQVFEGERS
LTKDCRLLGKFDLSGIPPAPRGTPQIEVTFEVDANGILNVKAEDKGTGKSEKITITNEKG
RLSQEEIDRMVREAEEFAEEDRKVKDKIDARNQLETYVYNMKNTINEKDKLADKIESEDK
EKIEAALKDALEWLDDNQSAEKEDYEEKLKEVEAVCNPLISAVYQRSGGSPGGSDGGDED
DSHDEL
>KMMuB_chr3_G07942curated
MDRSFRNRGSVILLGLLLAGSLFAFSIAKEEATKLGTVFGIDLGTTYSCVGVYKNGHVEI
IANDQGNRITPSWVAFTDSERLIGEAAKNQAAVNAERTVFDVKRLIGRRFEDKEVQRDMK
LVPYKIVNKDGKPYIQVKIKDGEVKVFSPEEISAMILTKMKETAEAFLGKKINDAVVTVP
AYFNDAQRQATKDAGIIAGLNVARIINEPTAAAIAYGLDKKGGEKNILVFDLGGGTFDVS
ILTIDNGVFEVLATNGDTHLGGEDFDQRIMEYFIKLIKKKHGKDISKDNRALGKLRRESE
RAKRALSNQHQVRVEIESIYEGLDFSEPLTRARFEELNNDLFRKTMGPVKKAMDDAGLEK
NQIDEIVLVGGSTRIPKVQQLLKDYFDGKEPNKGVNPDEAVAYGAAVQGSILSGEGGEET
KDILLLDVAPLTLGIETVGGVMTKLIPRNTVIPTKKSQVFTTYQDQQTVVSIQVFEGERS
LTKDCRLLGKFDLSGIPPAPRGTPQIEVTFEVDANGILNVKAEDKGTGKSEKITITNEKG
RLSQEEIERMVREAEEFAEEDKKVKEKIDARNQLETYVYNMKNTINDKDKLADKIESEDK
EKIEAALKDALEWLDDNQNAEKEDYDEKLKEVEAVCNPIISAVYQKSGGAPGGGSDVGDD
DDAHDEL
>KMMuB_chr9_G27669curated
MDRSLRNRGSAILLGLLLGSLFAFSIAKEEATKLGTVIGIDLGTTYSCVGVYKNGHVEII
ANDQGNRITPSWVAFTDSERLIGEAAKNQAAVNAERTIFDVKRLIGRKFEDKEVQKDMKL
VPYKIINKDGKPYIQVKIKDGEVKVFSPEEISAMILTKMKETAEAFLGKKIKDAVVTVPA
YFNDAQRQATKDAGIISGLNVARIINEPTAAAIAYGLDKKGGEKNILVFDLGGGTFDVSI
LTIDNGVFEVLATNGDTHLGGEDFDHRIMDYFIKLIKKKHGKDISKDNRALGKLRRESER
AKRALSNQHQVRVEIESLYEGLDFSEPLTRARFEELNNDLFRKTMGPVKKAMEDAGLEKN
QIDEIVLVGGSTRIPKVQQLLKDYFDGKEPNKGVNPDEAVAYGAAVQGGILSGEGGEETK
DILLLDVAPLTLGIETVGGVMTKLIPRNTVIPTKKSQVFTTYQDQQTTVSIQVFEGERSL
TKDCRLLGKFDLSGIAPAPRGTPQIEVTFEVDANGILNVKAEDKGTGKSEKITITNEKGR
LSQEEIERMVREAEEFAEEDKKVKEKIDARNQLETYVYNMKNTINEKDKLADKIETEEKE
KIEAALKDALEWLDDNQSAEKEDYEEKLKEVEAVCNPVISAVYQRSGGAPGGGADGGDDD
DSHDEL
